# Supplementary material for: Low Genetic Diversity and Strong Geographical Structure of the Critically Endangered White-Headed Langur (Trachypithecus leucocephalus) Inferred from Mitochondrial DNA Control Region Sequences
Source: PLoS One. 2015 Jun 9;10(6):e0129782. doi: 10.1371/journal.pone.0129782 (PMC4461268; doi:10.1371/journal.pone.0129782)
Supplement: S2 Table — Genetic distances (above diagonal) are expressed as pairwise Φ ST/(1- Φ ST) using the mtDNA HVRI sequences, and geographical distances (below diagonal) between sampling locations are in km. (XLSX) [file pone.0129782.s002.xlsx]

## Sheet: Formula Geographic distance
Pops	FSDaDong	FSYBX	FSA	FSB	FSC	FSD	FSE	FSF	FSG	FSH	FSI	FSJ	FSK	FSL	FSM	FSN	FSO	FSP	FSQ	BZA	BZB	BZC
FSDaDong	0	0.58	0.42	0.39	0.79	0.58	0.8	0.31	4.79	4.33	4.15	3.29	2.07	4.29	2.03	1.67	1.09	1.23	0.26	4.8	7.89	10.44
FSYBX	0.58	0	1	0.97	0.21	0.01	1.38	0.27	4.21	3.75	3.57	2.71	1.49	3.71	2.61	2.25	1.67	1.81	0.84	4.22	7.31	9.86
FSA	0.42	1	0	0.03	1.21	1	0.38	0.73	5.21	4.75	4.57	3.71	2.49	4.71	1.62	1.25	0.67	0.82	0.16	5.22	8.3	10.85
FSB	0.39	0.97	0.03	0	1.18	0.98	0.41	0.71	5.18	4.72	4.54	3.68	2.46	4.68	1.64	1.28	0.7	0.84	0.13	5.19	8.28	10.83
FSC	0.79	0.21	1.21	1.18	0	0.2	1.59	0.47	4	3.54	3.36	2.5	1.28	3.5	2.82	2.46	1.88	2.02	1.05	4.01	7.1	9.65
FSD	0.58	0.01	1	0.98	0.2	0	1.39	0.27	4.21	3.75	3.57	2.71	1.48	3.7	2.62	2.25	1.67	1.82	0.85	4.22	7.3	9.85
FSE	0.8	1.38	0.38	0.41	1.59	1.39	0	1.12	5.59	5.13	4.95	4.09	2.87	5.09	1.23	0.87	0.29	0.43	0.54	5.6	8.69	11.24
FSF	0.31	0.27	0.73	0.71	0.47	0.27	1.12	0	4.48	4.02	3.84	2.98	1.76	3.98	2.35	1.98	1.4	1.55	0.58	4.49	7.57	10.12
FSG	4.79	4.21	5.21	5.18	4	4.21	5.59	4.48	0	0.46	0.64	1.5	2.72	0.5	6.83	6.46	5.88	6.03	5.05	0.1	3.1	5.65
FSH	4.33	3.75	4.75	4.72	3.54	3.75	5.13	4.02	0.46	0	0.18	1.04	2.26	0.04	6.36	6	5.42	5.56	4.59	0.48	3.56	6.11
FSI	4.15	3.57	4.57	4.54	3.36	3.57	4.95	3.84	0.64	0.18	0	0.86	2.08	0.14	6.18	5.82	5.24	5.38	4.41	0.66	3.74	6.29
FSJ	3.29	2.71	3.71	3.68	2.5	2.71	4.09	2.98	1.5	1.04	0.86	0	1.22	1	5.33	4.96	4.38	4.52	3.55	1.51	4.6	7.15
FSK	2.07	1.49	2.49	2.46	1.28	1.48	2.87	1.76	2.72	2.26	2.08	1.22	0	2.22	4.1	3.74	3.16	3.3	2.33	2.73	5.82	8.37
FSL	4.29	3.71	4.71	4.68	3.5	3.7	5.09	3.98	0.5	0.04	0.14	1	2.22	0	6.32	5.96	5.38	5.52	4.55	0.53	3.6	6.15
FSM	2.03	2.61	1.62	1.64	2.82	2.62	1.23	2.35	6.83	6.36	6.18	5.33	4.1	6.32	0	0.37	0.95	0.8	1.77	6.83	9.92	12.47
FSN	1.67	2.25	1.25	1.28	2.46	2.25	0.87	1.98	6.46	6	5.82	4.96	3.74	5.96	0.37	0	0.58	0.44	1.41	6.47	9.55	12.11
FSO	1.09	1.67	0.67	0.7	1.88	1.67	0.29	1.4	5.88	5.42	5.24	4.38	3.16	5.38	0.95	0.58	0	0.15	0.83	5.89	8.97	11.52
FSP	1.23	1.81	0.82	0.84	2.02	1.82	0.43	1.55	6.03	5.56	5.38	4.52	3.3	5.52	0.8	0.44	0.15	0	0.97	6.03	9.12	11.67
FSQ	0.26	0.84	0.16	0.13	1.05	0.85	0.54	0.58	5.05	4.59	4.41	3.55	2.33	4.55	1.77	1.41	0.83	0.97	0	5.06	8.15	10.7
BZA	4.8	4.22	5.22	5.19	4.01	4.22	5.6	4.49	0.1	0.48	0.66	1.51	2.73	0.53	6.83	6.47	5.89	6.03	5.06	0	3.09	5.64
BZB	7.89	7.31	8.3	8.28	7.1	7.3	8.69	7.57	3.1	3.56	3.74	4.6	5.82	3.6	9.92	9.55	8.97	9.12	8.15	3.09	0	2.55
BZC	10.44	9.86	10.85	10.83	9.65	9.85	11.24	10.12	5.65	6.11	6.29	7.15	8.37	6.15	12.47	12.11	11.52	11.67	10.7	5.64	2.55	0

## Sheet: Web Geographic distance
Pops	FSDaDong	FSYBX	FSA	FSB	FSC	FSD	FSE	FSF	FSG	FSH	FSI	FSJ	FSK	FSL	FSM	FSN	FSO	FSP	FSQ	BZA	BZB	BZC
FSDaDong	0	0.76	0.884	0.876	0.981	0.823	1.067	1.495	4.851	4.355	4.192	3.319	2.082	4.331	2.094	1.683	1.565	1.907	1.979	8.227	9.92	11.534
FSYBX	0.76	0	1.039	1.015	0.229	0.089	1.399	1.007	4.225	3.758	3.577	2.72	1.52	3.858	2.793	2.354	1.785	2.054	1.695	7.492	9.162	10.802
FSA	0.884	1.039	0	0.026	1.223	1.023	0.392	1.001	5.219	4.771	4.581	3.737	2.556	4.898	2.052	1.589	0.754	1.059	1.193	7.88	9.821	11.617
FSB	0.876	1.015	0.026	0	1.199	0.999	0.418	0.98	5.193	4.745	4.556	3.712	2.532	4.874	2.075	1.612	0.776	1.076	1.187	7.86	9.797	11.592
FSC	0.981	0.229	1.223	1.199	0	0.204	1.596	0.999	4.013	3.553	3.368	2.516	1.338	3.685	3.021	2.582	1.955	2.203	1.734	7.299	8.939	10.574
FSD	0.823	0.089	1.023	0.999	0.204	0	1.393	0.923	4.217	3.756	3.572	2.719	1.534	3.878	2.83	2.387	1.761	2.019	1.621	7.416	9.104	10.762
FSE	1.067	1.399	0.392	0.418	1.596	1.393	0	1.35	5.603	5.149	4.962	4.113	2.918	5.25	1.712	1.252	0.509	0.865	1.37	8.194	10.188	12.004
FSF	1.495	1.007	1.001	0.98	0.999	0.923	1.35	0	4.55	4.161	3.95	3.173	2.161	4.46	3.051	2.588	1.443	1.549	0.763	6.883	8.839	10.698
FSG	4.851	4.225	5.219	5.193	4.013	4.217	5.603	4.55	0	0.553	0.661	1.536	2.772	1.346	6.939	6.533	5.904	6.082	5.217	5.978	6.142	7.027
FSH	4.355	3.758	4.771	4.745	3.553	3.756	5.149	4.161	0.553	0	0.234	1	2.273	0.946	6.435	6.037	5.475	5.671	4.858	6.298	6.641	7.58
FSI	4.192	3.577	4.581	4.556	3.368	3.572	4.962	3.95	0.661	0.234	0	0.875	2.112	1.103	6.28	5.875	5.278	5.467	4.64	6.165	6.616	7.64
FSJ	3.319	2.72	3.737	3.712	2.516	2.719	4.113	3.173	1.536	1	0.875	0	1.238	1.365	5.405	5.002	4.449	4.657	3.894	6.474	7.264	8.449
FSK	2.082	1.52	2.556	2.532	1.338	1.534	2.918	2.161	2.772	2.273	2.112	1.238	0	2.347	4.167	3.765	3.293	3.535	2.922	7.026	8.219	9.594
FSL	4.331	3.858	4.898	4.874	3.685	3.878	5.25	4.46	1.346	0.946	1.103	1.365	2.347	0	6.334	5.977	5.639	5.882	5.203	7.244	7.476	8.204
FSM	2.094	2.793	2.052	2.075	3.021	2.83	1.712	3.051	6.939	6.435	6.28	5.405	4.167	6.334	0	0.463	1.865	2.094	3.021	9.904	11.865	13.591
FSN	1.683	2.354	1.589	1.612	2.582	2.387	1.252	2.588	6.533	6.037	5.875	5.002	3.765	5.977	0.463	0	1.445	1.708	2.58	9.446	11.403	13.143
FSO	1.565	1.785	0.754	0.776	1.955	1.761	0.509	1.443	5.904	5.475	5.278	4.449	3.293	5.639	1.865	1.445	0	0.359	1.177	8.099	10.226	12.136
FSP	1.907	2.054	1.059	1.076	2.203	2.019	0.865	1.549	6.082	5.671	5.467	4.657	3.535	5.882	2.094	1.708	0.359	0	1.098	7.987	10.204	12.179
FSQ	1.979	1.695	1.193	1.187	1.734	1.621	1.37	0.763	5.217	4.858	4.64	3.894	2.922	5.203	3.021	2.58	1.177	1.098	0	6.923	9.106	11.104
BZA	8.227	7.492	7.88	7.86	7.299	7.416	8.194	6.883	5.978	6.298	6.165	6.474	7.026	7.244	9.904	9.446	8.099	7.987	6.923	0	3.165	5.929
BZB	9.92	9.162	9.821	9.797	8.939	9.104	10.188	8.839	6.142	6.641	6.616	7.264	8.219	7.476	11.865	11.403	10.226	10.204	9.106	3.165	0	2.795
BZC	11.534	10.802	11.617	11.592	10.574	10.762	12.004	10.698	7.027	7.58	7.64	8.449	9.594	8.204	13.591	13.143	12.136	12.179	11.104	5.929	2.795	0

## Sheet: Genetic distance
Pops	FSDaDong	FSYBX	FSA	FSB	FSC	FSD	FSE	FSF	FSG	FSH	FSI	FSJ	FSK	FSL	FSM	FSN	FSO	FSP	FSQ	BZA	BZB	BZC
FSDaDong	0	0.125	0.2813	0.125	0.125	0.2813	-0.25	0	-0.175	-0.25	0.125	-0.25	-0.1176	-0.25	-0.25	-0.375	-0.375	-0.25	-0.2	1.025	3.125	2
FSYBX	0.125	0	-0.1667	0	0	-0.1667	0.5833	-0.0179	2	10000000	10000000	10000000	-0.2083	0.125	-0.1667	0	0	0	-0.0179	2	10000000	10000000
FSA	0.2813	-0.1667	0	-0.1667	-0.1667	0	0.6667	0.1466	1.3333	2.5	4.3333	2.5	-0.0357	0.2813	0	0.1333	0.1333	-0.5	0.1466	1.3333	6.5833	4
FSB	0.125	0	-0.1667	0	0	-0.1667	0.5833	-0.0179	2	10000000	10000000	10000000	-0.2083	0.125	-0.1667	0	0	0	-0.0179	2	10000000	10000000
FSC	0.125	0	-0.1667	0	0	-0.1667	0.5833	-0.0179	2	10000000	10000000	10000000	-0.2083	0.125	-0.1667	0	0	0	-0.0179	2	10000000	10000000
FSD	0.2813	-0.1667	0	-0.1667	-0.1667	0	0.6667	0.1466	1.3333	2.5	4.3333	2.5	-0.0357	0.2813	0	0.1333	0.1333	-0.5	0.1466	1.3333	6.5833	4
FSE	-0.25	0.5833	0.6667	0.5833	0.5833	0.6667	0	0.1419	-0.303	-0.5	-0.1667	-0.5	-0.0058	-0.25	-0.1667	-0.381	-0.381	0	-0.1284	1.3333	3.9583	2.25
FSF	0	-0.0179	0.1466	-0.0179	-0.0179	0.1466	0.1419	0	0.125	0.5	1.125	0.5	-0.1562	0	-0.1284	-0.1477	-0.1477	-0.3571	-0.1429	1.0139	3.4107	2.2143
FSG	-0.175	2	1.3333	2	2	1.3333	-0.303	0.125	0	-0.5	0	-0.5	0.125	-0.175	-0.0303	-0.3333	-0.3333	0.5	-0.0972	2	8	3.5
FSH	-0.25	10000000	2.5	10000000	10000000	2.5	-0.5	0.5	-0.5	0	0	0	0.1667	-0.25	0	-0.5	-0.5	10000000	0.0714	2.5	10000000	10000000
FSI	0.125	10000000	4.3333	10000000	10000000	4.3333	-0.1667	1.125	0	0	0	0	0.6806	0.125	0.5833	0	0	10000000	0.5536	6	10000000	10000000
FSJ	-0.25	10000000	2.5	10000000	10000000	2.5	-0.5	0.5	-0.5	0	0	0	0.1667	-0.25	0	-0.5	-0.5	10000000	0.0714	2.5	10000000	10000000
FSK	-0.1176	-0.2083	-0.0357	-0.2083	-0.2083	-0.0357	-0.0058	-0.1562	0.125	0.1667	0.6806	0.1667	0	-0.1176	-0.2384	-0.2596	-0.2596	-0.5	-0.1562	0.6705	2.4583	1.5
FSL	-0.25	0.125	0.2813	0.125	0.125	0.2813	-0.25	0	-0.175	-0.25	0.125	-0.25	-0.1176	0	-0.25	-0.375	-0.375	-0.25	-0.2	1.025	3.125	2
FSM	-0.25	-0.1667	0	-0.1667	-0.1667	0	-0.1667	-0.1284	-0.0303	0	0.5833	0	-0.2384	-0.25	0	-0.381	-0.381	-0.5	-0.2635	0.7879	3.2083	1.75
FSN	-0.375	0	0.1333	0	0	0.1333	-0.381	-0.1477	-0.3333	-0.5	0	-0.5	-0.2596	-0.375	-0.381	0	-0.5	-0.5	-0.3295	0.6667	3	1
FSO	-0.375	0	0.1333	0	0	0.1333	-0.381	-0.1477	-0.3333	-0.5	0	-0.5	-0.2596	-0.375	-0.381	-0.5	0	-0.5	-0.3295	0.6667	3	1
FSP	-0.25	0	-0.5	0	0	-0.5	0	-0.3571	0.5	10000000	10000000	10000000	-0.5	-0.25	-0.5	-0.5	-0.5	0	-0.3571	0.5	10000000	10000000
FSQ	-0.2	-0.0179	0.1466	-0.0179	-0.0179	0.1466	-0.1284	-0.1429	-0.0972	0.0714	0.5536	0.0714	-0.1562	-0.2	-0.2635	-0.3295	-0.3295	-0.3571	0	1.0139	3.4107	2.2143
BZA	1.025	2	1.3333	2	2	1.3333	1.3333	1.0139	2	2.5	6	2.5	0.6705	1.025	0.7879	0.6667	0.6667	0.5	1.0139	0	8	3.5
BZB	3.125	10000000	6.5833	10000000	10000000	6.5833	3.9583	3.4107	8	10000000	10000000	10000000	2.4583	3.125	3.2083	3	3	10000000	3.4107	8	0	0
BZC	2	10000000	4	10000000	10000000	4	2.25	2.2143	3.5	10000000	10000000	10000000	1.5	2	1.75	1	1	10000000	2.2143	3.5	0	0
